# Supplementary material for: Revealing Serotonin Derivatives in Safflower Seed Meal as Potential Anti-Ulcerative Colitis Drugs: In Vitro and Computational Evidence
Source: Molecules. 2025 Jul 7;30(13):2886. doi: 10.3390/molecules30132886 (PMC12251380; doi:10.3390/molecules30132886)
Supplement: Supplementary file 1 [file molecules-30-02886-s001.zip]

Archive with 5 entries (5 files):
- PCR primer sequences (species origin Mus musculus)/IL-10.txt
- PCR primer sequences (species origin Mus musculus)/IL-1a┬.txt
- PCR primer sequences (species origin Mus musculus)/IL-6.txt
- PCR primer sequences (species origin Mus musculus)/TNF-a┴.txt
- Supporting Information Figures S1-S8.pdf
