# Supplementary material for: Revealing Serotonin Derivatives in Safflower Seed Meal as Potential Anti-Ulcerative Colitis Drugs: In Vitro and Computational Evidence
Source: Molecules. 2025 Jul 7;30(13):2886. doi: 10.3390/molecules30132886 (PMC12251380; doi:10.3390/molecules30132886)
Supplement: Supplementary file 1 [file molecules-30-02886-s001.zip › PCR primer sequences (species origin Mus musculus)/IL-10.txt]

Input PCR template:     None
Specificity of primers: Target templates were found in selected database: NCBI Messenger RNA Reference Sequences (Organism limited to Mus musculus)

Forward primer Sequence (5'->3'):           GCTCTTACTGACTGGCATGAG
Forward primer Length:                      21
Forward primer Tm:                          58.45
Forward primer GC%:                         52.38
Forward primer Self complementarity:        4.00
Forward primer Self 3' complementarity:     3.00
Reverse primer Sequence (5'->3'):           CGCAGCTCTAGGAGCATGTG
Reverse primer Length:                      20
Reverse primer Tm:                          60.88
Reverse primer GC%:                         60.00
Reverse primer Self complementarity:        6.00
Reverse primer Self 3' complementarity:     6.00
