# Supplementary material for: Revealing Serotonin Derivatives in Safflower Seed Meal as Potential Anti-Ulcerative Colitis Drugs: In Vitro and Computational Evidence
Source: Molecules. 2025 Jul 7;30(13):2886. doi: 10.3390/molecules30132886 (PMC12251380; doi:10.3390/molecules30132886)
Supplement: Supplementary file 1 [file molecules-30-02886-s001.zip › PCR primer sequences (species origin Mus musculus)/IL-1a┬.txt]

Input PCR template:     None
Specificity of primers: Target templates were found in selected database: NCBI Messenger RNA Reference Sequences (Organism limited to Mus musculus)

Forward primer Sequence (5'->3'):           GCAACTGTTCCTGAACTCAACTT
Forward primer Length:                      23
Forward primer Tm:                          59.62
Forward primer GC%:                         43.48
Forward primer Self complementarity:        6.00
Forward primer Self 3' complementarity:     3.00
Reverse primer Sequence (5'->3'):           ATCTTTTGGGGTCCGTCAACT
Reverse primer Length:                      21
Reverse primer Tm:                          59.58
Reverse primer GC%:                         47.62
Reverse primer Self complementarity:        3.00
Reverse primer Self 3' complementarity:     1.00
