# Supplementary material for: Revealing Serotonin Derivatives in Safflower Seed Meal as Potential Anti-Ulcerative Colitis Drugs: In Vitro and Computational Evidence
Source: Molecules. 2025 Jul 7;30(13):2886. doi: 10.3390/molecules30132886 (PMC12251380; doi:10.3390/molecules30132886)
Supplement: Supplementary file 1 [file molecules-30-02886-s001.zip › PCR primer sequences (species origin Mus musculus)/TNF-a┴.txt]

Input PCR template:     None
Specificity of primers: Target templates were found in selected database: NCBI Messenger RNA Reference Sequences (Organism limited to Mus musculus)

Forward primer Sequence (5'->3'):           CCCTCACACTCAGATCATCTTCT
Forward primer Length:                      23
Forward primer Tm:                          59.29
Forward primer GC%:                         47.83
Forward primer Self complementarity:        7.00
Forward primer Self 3' complementarity:     4.00
Reverse primer Sequence (5'->3'):           GCTACGACGTGGGCTACAG
Reverse primer Length:                      19
Reverse primer Tm:                          60.23
Reverse primer GC%:                         63.16
Reverse primer Self complementarity:        5.00
Reverse primer Self 3' complementarity:     2.00
